# Supplementary material for: Metabolomics reveals mouse plasma metabolite responses to acute exercise and effects of disrupting AMPK-glycogen interactions
Source: Front Mol Biosci. 2022 Aug 24;9:957549. doi: 10.3389/fmolb.2022.957549 (PMC9449498; doi:10.3389/fmolb.2022.957549)
Supplement: Supplementary file 1 [file DataSheet1.zip]

Archive with 2 entries (2 files):
- Frontiers_Belhaj et al. (2022) - Supplementary Material.pdf
- Frontiers_Belhaj et al. (2022) - Supplementary Tables.xlsx
