# Supplementary material for: Metabolomics reveals mouse plasma metabolite responses to acute exercise and effects of disrupting AMPK-glycogen interactions
Source: Front Mol Biosci. 2022 Aug 24;9:957549. doi: 10.3389/fmolb.2022.957549 (PMC9449498; doi:10.3389/fmolb.2022.957549)
Supplement: Supplementary file 1 [file DataSheet1.zip › Frontiers_Belhaj et al. (2022) - Supplementary Tables.xlsx]

## Sheet: List_Of_Tables
Table	Title
Table S1	Metabolite information
Table S2	Metabolomics Standard Initiative ID level
Table S3	Statistical Analysis by Group

## Sheet: TableS1
Table S1. Metabolite Information
Metabolite	Chemical Formula	Molecular Weight (Da)	Retention Time (minutes)	Analytical Method	QCRSD	D-Ratio
alpha-Linolenic acid	C18 H30 O2	278.224	8.273	C18POS	10.9178	18.0067
C18:1 fatty acid	C18 H34 O2	282.255	9.67	C18NEG	6.99333	19.0851
Arachidonic acid	C20 H32 O2	304.24	8.722	C18POS	9.2851	15.0062
2-Arachidonoyl glycerol	C23 H38 O4	378.276	8.171	C18POS	13.7359	29.1663
Monoolein	C21 H40 O4	356.292	8.928	C18POS	10.8866	13.4889
Lyso-PAF C16	C24 H52 N O6 P	481.353	2.335	HILICPOS	13.0909	29.6563
Bile acid (C26H45NO7S)	C26 H45 N O7 S	515.291	3.626	C18NEG	3.80393	1.39184
Stercobilin	C33 H46 N4 O6	594.34	4.753	C18NEG	8.38558	4.87649
Lithocholyltaurine	C26 H45 N O5 S	483.301	4.613	C18NEG	4.70792	2.30163
Taurochenodesoxycholic acid	C26 H45 N O6 S	499.296	4.131	C18POS	2.10782	1.02617
Chenodeoxycholic acid glycine conjugate	C26 H43 N O5	449.313	4.289	C18NEG	4.63267	2.7965
Glycocholic acid	C26 H43 N O6	465.309	4.248	C18POS	6.86599	3.79192
Glycoursodeoxycholic acid	C26 H43 N O5	449.313	4.921	C18NEG	2.42428	1.51921
Riboflavin	C17 H20 N4 O6	376.137	3.325	C18NEG	5.99724	10.9331
Oxidized glutathione	C20 H32 N6 O12 S2	612.151	1.621	C18NEG	7.79218	9.81018
Reduced glutathione	C10 H17 N3 O6 S	307.084	1.295	C18POS	15.021	21.9875
Glycylproline	C7 H12 N2 O3	172.085	1.293	C18POS	8.73413	21.0594
Propionylcarnitine	C10 H19 N O4	217.131	3.247	HILICPOS	8.57804	23.4891
Bile acid (C24H40O5)	C24 H40 O5	408.287	4.122	C18NEG	3.0993	1.92576
Chenodeoxycholic acid	C24 H40 O4	392.292	4.892	C18NEG	7.11114	6.31668
Nutriacholic acid	C24 H38 O4	390.277	5.086	C18POS	5.14186	3.87682
Deoxycholic acid	C24 H40 O4	392.292	5.753	C18NEG	4.75591	4.35269
Hypotaurine	C2 H7 N O2 S	109.02	5.884	HILICPOS	12.0361	20.5211
Thymidine	C10 H14 N2 O5	242.09	2.981	C18NEG	5.31481	21.0501
Acetylcarnitine	C9 H17 N O4	203.115	4.11	HILICPOS	11.9641	24.2387
Bilirubin	C33 H36 N4 O6	584.262	0.908	HILICPOS	6.49341	8.09589
Carnitine	C7 H15 N O3	161.105	4.109	HILICPOS	11.349	17.0698
Melatonin	C13 H16 N2 O2	232.121	0.824	HILICPOS	10.2767	5.44734
Cytosine	C4 H5 N3 O	111.043	1.295	C18POS	4.53418	24.2639
Cytidine	C9 H13 N3 O5	243.085	1.291	C18POS	6.70913	27.3708
Kynurenic acid	C10 H7 N O3	189.042	3.237	C18POS	2.81866	7.65483
Spermidine	C7 H19 N3	145.158	0.77	C18POS	7.73185	19.9874
Stearoylethanolamide	C20 H41 N O2	327.313	0.66	HILICPOS	7.5011	27.9366
Dipalmitoylphosphatidylcholine	C40 H80 N O8 P	733.561	0.977	HILICPOS	6.33556	27.1322
N-Acetyltyrosine	C11 H13 N O4	223.084	3.222	C18NEG	8.12061	18.8273
N-Acetyltryptophan	C13 H14 N2 O3	246.1	3.655	C18POS	4.80376	10.7146
Progesterone	C21 H30 O2	314.224	6.38	C18POS	6.02036	13.847
Corticosterone	C21 H30 O4	346.214	4.359	C18POS	5.21433	4.82737
Palmitoylcarnitine	C23 H45 N O4	399.334	0.971	HILICPOS	6.81205	17.7683
16-Hydroxyhexadecanoic acid	C16 H32 O3	272.235	8.439	C18NEG	6.14699	21.0027
Hexanoylcarnitine	C13 H25 N O4	259.178	1.723	HILICPOS	13.2344	29.0447
Hexadecanedioic acid	C16 H30 O4	286.214	6.119	C18NEG	12.1552	21.4838
Histamine	C5 H9 N3	111.08	0.803	C18POS	2.58529	5.09618
Methylimidazoleacetic acid	C6 H8 N2 O2	140.059	5.258	HILICPOS	10.576	24.1594
Prolylleucine/Leucylproline	C11 H20 N2 O3	228.147	5.104	HILICPOS	13.9647	23.7192
Creatine	C4 H9 N3 O2	131.069	5.835	HILICPOS	6.06375	19.881
Methylthioadenosine	C11 H15 N5 O3 S	297.089	3.191	C18POS	2.48884	6.77959
Fructose 6-phosphate	C6 H13 O9 P	260.029	0.781	C18NEG	6.55131	9.1983
Serotonin	C10 H12 N2 O	176.095	2.919	C18POS	4.19808	2.18592
12-HETE	C20 H32 O3	320.235	6.825	C18NEG	5.51006	2.97443
Eicosapentaenoic acid	C20 H30 O2	302.224	6.832	C18POS	6.25426	3.43202
Hypoxanthine	C5 H4 N4 O	136.038	3.636	HILICPOS	10.6151	5.18404
Adenosine	C10 H13 N5 O4	267.096	2.253	HILICPOS	17.3821	14.9466
Guanosine monophosphate	C10 H14 N5 O8 P	363.057	1.271	C18NEG	6.94217	6.62368
Adenosine monophosphate	C10 H14 N5 O7 P	347.063	0.896	C18POS	1.40124	2.56531
Oleamide	C18 H35 N O	281.271	9.164	C18POS	4.78997	12.3491
Hexadecanamide	C16 H33 N O	255.256	9.234	C18POS	8.76258	25.1502
Nicotinamide 1-oxide	C6 H6 N2 O2	138.043	2.038	HILICPOS	4.08661	7.23395
Niacinamide	C6 H6 N2 O	122.048	1.011	C18POS	11.7163	23.3238
4-Guanidinobutyric acid	C5 H11 N3 O2	145.085	4.472	HILICPOS	15.185	28.9355
Indoxyl sulfate	C8 H7 N O4 S	213.009	3.273	C18NEG	4.32468	7.97094
Phenylacetylglycine	C10 H11 N O3	193.074	3.517	C18POS	5.65953	7.60909
2-Aminooctanoic acid	C8 H17 N O2	159.126	3.519	C18POS	3.86032	13.4427
Tryptophan	C11 H12 N2 O2	204.09	3.233	C18POS	4.15661	17.8345
Indole	C8 H7 N	117.058	3.232	C18POS	5.12346	24.9195
Indoleacetic acid	C10 H9 N O2	175.063	3.842	C18POS	6.90433	11.9596
3-Indolepropionic acid	C11 H11 N O2	189.079	4.047	C18POS	8.22211	20.7273
C18:2 fatty acid	C18 H32 O2	280.24	6.337	C18NEG	3.50662	21.0172
Sphingosine 1-phosphate	C18 H38 N O5 P	379.248	5.781	C18POS	2.15564	9.82177
Pantothenic acid	C9 H17 N O5	219.11	3.061	C18POS	3.54991	13.7469
Methionine	C5 H11 N O2 S	149.051	1.312	C18POS	5.52345	26.4265
Ornithine	C5 H12 N2 O2	132.09	0.8	C18POS	1.91776	4.59317
Histidine	C6 H9 N3 O2	155.069	0.808	C18POS	2.29824	8.26424
Phenylalanine	C9 H11 N O2	165.079	2.959	C18POS	5.81741	17.9165
Tyrosine	C9 H11 N O3	181.074	5.34	HILICPOS	6.17656	22.1819
Proline	C5 H9 N O2	115.063	5.325	HILICPOS	10.072	24.861
Arginine	C6 H14 N4 O2	174.112	0.844	C18POS	3.66126	11.5792
Isoleucine/Leucine	C6 H13 N O2	131.095	4.78	HILICPOS	6.85178	19.0981
Pipecolic acid	C6 H11 N O2	129.079	0.801	C18POS	6.02252	22.6857
Lysine	C6 H14 N2 O2	146.106	0.8	C18POS	3.38909	14.4691
Glycerophospho-N-palmitoyl ethanolamine	C21 H44 N O7 P	453.285	6.824	C18POS	2.86426	18.878
Threonine/Homoserine	C4 H9 N O3	119.058	0.881	C18POS	2.43678	8.9383
Testosterone	C19 H28 O2	288.209	5.044	C18POS	9.67925	10.5705

## Sheet: TableS2
Table S2. Metabolomics Standard Initiative ID level
Metabolite	Retention Time Match to In-House Library	MS/MS Match to In-House Library	MS/MS Match to External Database	MSI Level
alpha-Linolenic acid	1	1	1	1
C18:1 fatty acid	0	0	1	2
Arachidonic acid	0	0	1	2
2-Arachidonoyl glycerol	0	0	1	2
Monoolein	0	0	1	2
Lyso-PAF C16	1	1	1	1
Bile acid (C26H45NO7S)	0	0	0	3
Stercobilin	0	0	1	2
Lithocholyltaurine	1	0	0	1
Taurochenodesoxycholic acid	1	1	1	1
Chenodeoxycholic acid glycine conjugate	1	1	1	1
Glycocholic acid	1	1	1	1
Glycoursodeoxycholic acid	0	0	1	2
Riboflavin	0	0	1	2
Oxidized glutathione	0	1	1	1
Reduced glutathione	0	1	1	1
Glycylproline	1	1	1	1
Propionylcarnitine	1	1	1	1
Bile acid (C24H40O5)	0	0	0	3
Chenodeoxycholic acid	0	1	1	1
Nutriacholic acid	0	1	1	1
Deoxycholic acid	0	0	1	2
Hypotaurine	1	0	0	1
Thymidine	0	0	1	2
Acetylcarnitine	1	1	1	1
Bilirubin	0	0	1	2
Carnitine	0	1	1	1
Melatonin	1	0	0	1
Cytosine	0	0	1	2
Cytidine	0	1	1	1
Kynurenic acid	1	1	1	1
Spermidine	1	0	0	1
Stearoylethanolamide	1	1	1	1
Dipalmitoylphosphatidylcholine	0	0	1	2
N-Acetyltyrosine	0	1	1	1
N-Acetyltryptophan	1	1	1	1
Progesterone	0	1	1	1
Corticosterone	0	0	1	2
Palmitoylcarnitine	0	1	1	1
16-Hydroxyhexadecanoic acid	0	0	1	2
Hexanoylcarnitine	0	0	1	2
Hexadecanedioic acid	0	0	1	2
Histamine	1	1	1	1
Methylimidazoleacetic acid	0	1	1	1
Prolylleucine/Leucylproline	0	0	1	2
Creatine	1	1	1	1
Methylthioadenosine	1	1	1	1
Fructose 6-phosphate	1	1	1	1
Serotonin	0	1	1	1
12-HETE	1	1	1	1
Eicosapentaenoic acid	0	0	1	2
Hypoxanthine	0	1	1	1
Adenosine	1	1	1	1
Guanosine monophosphate	1	1	1	1
Adenosine monophosphate	1	1	1	1
Oleamide	0	1	1	1
Hexadecanamide	0	0	1	2
Nicotinamide 1-oxide	0	0	0	2
Niacinamide	1	1	1	1
4-Guanidinobutyric acid	0	0	1	2
Indoxyl sulfate	1	1	1	1
Phenylacetylglycine	1	0	1	1
2-Aminooctanoic acid	1	1	1	1
Tryptophan	1	1	1	1
Indole	0	1	1	1
Indoleacetic acid	1	1	1	1
3-Indolepropionic acid	0	1	1	1
C18:2 fatty acid	0	0	0	3
Sphingosine 1-phosphate	1	1	1	1
Pantothenic acid	1	1	1	1
Methionine	1	1	1	1
Ornithine	1	1	1	1
Histidine	1	1	1	1
Phenylalanine	1	1	1	1
Tyrosine	1	1	1	1
Proline	0	0	1	2
Arginine	1	1	1	1
Isoleucine/Leucine	1	1	1	1
Pipecolic acid	1	1	1	1
Lysine	1	1	1	1
Glycerophospho-N-palmitoyl ethanolamine	0	0	1	2
Threonine/Homoserine	1	1	1	1
Testosterone	0	1	1	1

## Sheet: TableS3
Table S3. Statistical Analysis by Group
		Log Means					Median Fold Change (Ex vs Rest)		Median Fold Change (DKI vs WT)			Genotype (G)		Condition (C)		Interaction (GxC)			Post-hoc Pairwise Comparison p-values											Dendrogram cluster p-values
Metabolite		WR	WE	DR	DE		WT	DKI	REST	EX		p-value	FDR	p-value	FDR	p-value	FDR		WT-Ex vs DKI-Ex	WT-Ex vs WT-Rest	WT-Ex vs DKI-Rest	DKI-Ex vs WT-Rest	DKI-Ex vs DKI-Rest	WT-Rest vs DKI-Rest		CV1 Loadings	CV2 Loadings		Dendrogram Cluster	Genotype effect	Exercise effect	Interaction
alpha-Linolenic acid		5.66896	5.69172	5.67261	5.74376		0.9 (0.56-1.34)	1.24 (0.83-1.84)	0.98 (0.94-1.01)	0.92 (0.74-1.13)		0.911081	0.453998	0.657123	0.658136	0.429005	0.518991		0.904574	0.995365	0.994027	0.982081	0.77765	0.965794		0.0168021	-0.00893535		A	0.0646913	0.790289	0.156685
C18:1 fatty acid		4.88208	4.96224	4.94998	4.99427		1.15 (0.88-1.65)	1.23 (0.97-1.6)	1.00 (0.98-1.03)	0.93 (0.74-1.19)		0.230159	0.262947	0.355297	0.439954	0.548497	0.528915		0.970416	0.706259	0.99688	0.445965	0.995143	0.585055		-0.0017572	0.0160727		A
Arachidonic acid		5.56303	5.64161	5.76666	5.63573		1.17 (0.7-1.8)	1.36 (0.69-2.21)	1.00 (0.97-1.11)	0.91 (0.72-1.16)		0.32102	0.29484	0.791297	0.690912	0.293525	0.542504		0.999972	0.945524	0.790255	0.95611	0.766495	0.470709		-0.0382814	0.0071389		A
2-Arachidonoyl glycerol		4.74291	4.85641	4.94589	4.8174		1.32 (0.7-2.21)	0.93 (0.47-1.4)	1.02 (0.97-1.07)	0.97 (0.86-1.04)		0.250046	0.260275	0.915355	0.685056	0.0934814	0.444281		0.978694	0.682529	0.788781	0.883333	0.547459	0.193331		-0.0175459	0.0146758		A
Monoolein		4.62861	4.85502	4.99886	4.77705		3.1 (1.03-4.11)	0.79 (0.33-1.46)	1.10 (0.98-1.14)	0.97 (0.94-1.02)		0.236809	0.257962	0.984987	0.684514	0.0737372	0.377402		0.967916	0.578699	0.823424	0.833716	0.550162	0.158408		-0.0322101	-0.00164126		A
Lyso-PAF C16		5.66077	5.80831	5.92847	5.90594		1.21 (0.77-2.14)	1.09 (0.64-1.85)	1.02 (1.00-1.06)	1.03 (0.87-1.07)		0.00619121	0.145001	0.323478	0.431969	0.181978	0.484329		0.68538	0.377332	0.506638	0.0502738	0.993493	0.0237558		-0.0187262	0.0364462		A
Bile acid (C26H45NO7S) #		6.26154	6.5508	7.63956	7.19718		0.47 (0.02-97)	0.07 (0-3.07)	1.30 (1.08-1.53)	1.00 (0.96-1.06)		0.0142328	0.222226	0.845763	0.702446	0.355736	0.48305		0.646988	0.956139	0.19853	0.366531	0.842366	0.0810444		-0.00444165	0.0867165		A
Stercobilin *		4.16806	4.11598	4.45905	4.41794		1.32 (0.04-27.86)	0.76 (0.1-4.1)	1.01 (0.70-1.32)	0.99 (0.91-1.04)		0.258952	0.263686	0.857812	0.695489	0.983169	0.660775		0.839686	0.999023	0.768474	0.90886	0.99943	0.856093		-0.0661288	0.0142294		A
Lithocholyltaurine #		4.41241	4.6582	5.07801	4.79634		1.65 (0.09-12.09)	0.11 (0.02-1.86)	1.13 (0.82-1.49)	1.00 (0.99-1.01)		0.185032	0.270846	0.952153	0.675482	0.38066	0.496624		0.987334	0.940251	0.733411	0.809764	0.899797	0.403109		0.0104857	0.0902652		A
Taurochenodesoxycholic acid #		5.12489	5.46295	6.05499	5.71132		1.57 (0.15-8.75)	0.12 (0-4.97)	1.18 (0.89-1.42)	1.00 (0.98-1.00)		0.0515587	0.219551	0.992376	0.682682	0.250668	0.538019		0.929841	0.854599	0.461655	0.517586	0.825984	0.13152		-0.0141869	0.0754101		A
Chenodeoxycholic acid glycine conjugate #		3.67987	3.96096	4.42245	4.06742		0.96 (0.09-8.93)	0.24 (0.04-2.57)	1.16 (0.82-1.39)	0.96 (0.94-1.03)		0.0911992	0.224834	0.880417	0.681371	0.201269	0.495991		0.989494	0.856846	0.522035	0.695652	0.715874	0.160121		-0.000819694	0.0815505		A
Glycocholic acid #		4.64463	4.96462	5.43488	5.06692		3.1 (0.17-10.34)	0.29 (0.03-2.95)	1.22 (1.05-1.48)	1.00 (0.96-1.02)		0.0811775	0.211246	0.923529	0.68366	0.174741	0.528485		0.991093	0.810798	0.52013	0.648132	0.70373	0.132184		-0.0119923	0.0751259		A
Glycoursodeoxycholic acid #		3.47748	3.99555	4.32953	3.94002		2.48 (0.33-18.8)	0.23 (0.02-2.57)	1.30 (0.99-1.55)	0.98 (0.90-1.02)		0.0803712	0.22145	0.77258	0.692322	0.0478594	0.31844		0.997934	0.384044	0.690888	0.482681	0.578738	0.0484508		-0.00590575	0.0713248		A
Riboflavin #		4.32562	4.47673	4.5967	4.45853		1.09 (0.89-3.43)	0.93 (0.27-2.12)	1.02 (1.00-1.13)	0.99 (0.96-1.02)		0.150758	0.294235	0.940448	0.674201	0.101925	0.398927		0.998765	0.62479	0.741055	0.712982	0.649291	0.138215		-0.0003726	0.0814732		A
Oxidized glutathione #		5.17237	5.3522	5.44342	5.30346		1.25 (0.84-4.76)	0.91 (0.25-2.27)	1.02 (0.97-1.11)	1.02 (0.96-1.05)		0.338587	0.29924	0.862779	0.691287	0.171886	0.544604		0.990233	0.703094	0.937308	0.859157	0.809936	0.355725		-0.00543108	0.0492167		A
Reduced glutathione #		4.47233	4.6167	4.74578	4.73511		1.32 (0.6-2.73)	1.12 (0.58-1.8)	1.05 (0.96-1.13)	1.03 (1.00-1.08)		0.0189183	0.17723	0.405154	0.492731	0.335298	0.518828		0.715871	0.598227	0.640257	0.123618	0.999656	0.0911067		-0.0141317	0.0635988		A
Glycylproline *		4.36694	4.41024	4.5303	4.48792		1.06 (0.66-1.79)	0.96 (0.77-1.35)	1.04 (1.00-1.11)	1.00 (0.93-1.08)		0.015178	0.177737	0.86928	0.688397	0.318031	0.516114		0.676977	0.854351	0.299724	0.269424	0.921594	0.0829575		-0.100057	-0.0228676		B	0.27223	0.384247	0.439335
Propionylcarnitine *		6.77214	6.67799	6.87307	6.79833		0.74 (0.51-1.06)	0.68 (0.57-0.98)	1.02 (1.00-1.04)	1.00 (0.92-1.07)		0.0362372	0.212173	0.104951	0.238255	0.849075	0.656913		0.34709	0.58182	0.0401904	0.98424	0.70715	0.505058		-0.100148	0.0435471		B
Bile acid (C24H40O5)		5.38545	5.27653	5.73293	5.79418		0.44 (0.04-1.8)	1.41 (0.45-15.55)	1.02 (0.92-1.25)	1.00 (0.87-1.36)		0.05335	0.208247	0.912674	0.690639	0.695768	0.586001		0.338865	0.985307	0.426126	0.566891	0.99681	0.670372		0.00430156	0.0667398		B
Chenodeoxycholic acid		5.18905	4.73131	5.11273	5.10112		0.13 (0.05-0.73)	1.45 (0.4-4.96)	0.94 (0.86-1.11)	1.01 (0.82-1.23)		0.341857	0.296535	0.132666	0.26574	0.152242	0.506484		0.327991	0.184317	0.280571	0.9783	0.999937	0.984545		-0.0358973	0.0305807		B
Nutriacholic acid *		4.4986	4.08323	4.54149	4.41952		0.15 (0.05-1.57)	0.9 (0.16-3.57)	0.98 (0.80-1.11)	1.00 (0.78-1.36)		0.284827	0.272276	0.133027	0.258852	0.406199	0.500502		0.527594	0.371445	0.242707	0.989249	0.956287	0.998106		-0.0475256	0.0147144		B
Deoxycholic acid		6.32125	5.90447	6.26197	6.34125		0.21 (0.06-2.53)	1.2 (0.25-3.12)	0.99 (0.90-1.07)	0.99 (0.81-1.14)		0.201147	0.261719	0.251889	0.381219	0.0960023	0.425844		0.161662	0.215431	0.292441	0.999684	0.978125	0.99143		-0.0312055	0.0207489		B
Hypotaurine		4.29125	4.25696	4.32538	4.33292		0.71 (0.27-1.63)	0.92 (0.4-2.25)	1.02 (0.93-1.08)	0.93 (0.70-1.20)		0.522717	0.340063	0.87619	0.685894	0.807578	0.632158		0.920749	0.992425	0.935999	0.986612	0.999902	0.991984		-0.0215111	-0.0192151		B
Thymidine		5.93256	6.00413	5.97673	5.95906		1.16 (0.89-1.61)	1.07 (0.7-1.5)	1.00 (0.98-1.02)	1.20 (0.90-1.58)		0.990532	0.473443	0.47973	0.553761	0.245218	0.562619		0.831038	0.565521	0.951375	0.96213	0.986092	0.841713		0.0067067	0.0402227		B
Acetylcarnitine		7.84593	7.86391	7.7322	7.89937		0.83 (0.52-1.56)	1.91 (0.75-3.26)	0.97 (0.94-1.03)	0.96 (0.81-1.39)		0.620394	0.367846	0.245439	0.3799	0.34751	0.49196		0.988287	0.998562	0.615881	0.965099	0.417935	0.736374		0.0071014	-0.0146799		B
Bilirubin		4.33164	4.14632	4.13106	4.37777		0.82 (0.37-1.71)	1.63 (0.65-6.15)	0.95 (0.87-1.06)	1.00 (0.97-1.04)		0.895393	0.450979	0.793826	0.684347	0.0728724	0.404056		0.502778	0.695119	0.999683	0.992782	0.4255	0.622692		0.00908064	0.00512863		B
Carnitine		5.17533	5.1171	4.92706	5.18642		0.93 (0.37-1.98)	2.2 (1.03-4.72)	0.93 (0.86-1.01)	1.01 (0.98-1.05)		0.383911	0.32112	0.328557	0.430314	0.127023	0.469536		0.961862	0.978688	0.530079	0.999844	0.264209	0.326972		0.0487151	-0.0518296		C	0.44846	2.13e-05	0.341683
Melatonin		4.30007	4.86305	4.02549	4.05229		7.98 (1.17-38.74)	0.86 (0.05-20.72)	0.95 (0.77-1.14)	1.00 (0.98-1.04)		0.0411094	0.19256	0.256037	0.379073	0.300942	0.526937		0.130226	0.438149	0.0993632	0.908081	0.999836	0.872084		0.0488154	0.00292724		C
Cytosine *		5.62393	5.69143	5.60397	5.66887		1.11 (0.78-1.62)	1.07 (0.95-1.43)	0.99 (0.98-1.02)	0.98 (0.96-1.02)		0.453742	0.322026	0.0244484	0.0876344	0.963159	0.660673		0.939998	0.362394	0.126414	0.690178	0.348089	0.958052		0.108837	-0.0143353		C
Cytidine		4.60814	4.60415	4.5823	4.58481		1.11 (0.83-1.47)	1 (0.85-1.37)	1.00 (0.96-1.03)	0.97 (0.91-1.02)		0.51505	0.344648	0.982906	0.69011	0.925154	0.654857		0.977994	0.999812	0.966483	0.965554	0.999945	0.950943		0.0170802	-0.0281347		C
Kynurenic acid *		4.8791	4.95444	4.87568	4.93995		1.3 (0.84-2.12)	1.08 (0.66-2.07)	1.01 (0.95-1.07)	1.00 (0.94-1.12)		0.867214	0.441533	0.198311	0.337649	0.917728	0.656586		0.997382	0.764163	0.704819	0.859358	0.815041	0.999966		0.0919166	-0.00631357		C
Spermidine *		5.51523	5.59166	5.56589	5.60668		1.2 (0.52-1.78)	1.02 (0.92-1.37)	1.02 (0.99-1.03)	0.79 (0.59-1.01)		0.530017	0.335493	0.265586	0.376826	0.732818	0.60949		0.99684	0.740946	0.983395	0.621077	0.939126	0.900041		0.0814025	0.0157218		C
Stearoylethanolamide		4.42745	4.45128	4.34638	4.44612		1.18 (0.74-1.62)	1.24 (0.93-1.86)	0.99 (0.95-1.02)	0.99 (0.95-1.03)		0.280944	0.274159	0.125848	0.26784	0.34148	0.504909		0.999705	0.975151	0.231269	0.987712	0.27103	0.476381		0.0453042	0.00748894		C
Dipalmitoylphosphatidylcholine *		5.57489	5.63265	5.54991	5.62527		1.1 (0.79-1.24)	1.25 (0.98-1.52)	0.99 (0.97-1.01)	0.99 (0.96-1.02)		0.635055	0.362763	0.0573002	0.16967	0.795989	0.630505		0.998645	0.645033	0.299469	0.734872	0.379505	0.953277		0.0879846	0.0400286		C
N-Acetyltyrosine *		5.29243	5.37409	5.31816	5.45149		1.2 (0.58-2.2)	1.49 (1.12-1.87)	0.99 (0.97-1.02)	0.99 (0.98-1.02)		0.42963	0.324585	0.105112	0.230924	0.69115	0.605089		0.829252	0.819299	0.921095	0.341262	0.446129	0.992079		0.0985913	0.00594853		C
N-Acetyltryptophan *		5.51334	5.64305	5.51293	5.71627		1.25 (0.83-2.07)	1.6 (1.01-2.78)	1.00 (0.96-1.08)	1.01 (0.98-1.04)		0.551912	0.344694	0.00971245	0.0440976	0.547413	0.535632		0.826287	0.464372	0.412857	0.117776	0.0889348	1		0.0971656	0.0229382		C
Progesterone *		4.15179	4.36988	4.12196	4.4995		1.98 (1.13-2.39)	2.48 (1.87-3.3)	0.99 (0.98-1.00)	1.03 (0.98-1.05)		0.165157	0.297543	1.093e-09	3.72147e-08	0.0301239	0.334057		0.0613738	0.000890383	7.60005e-05	6.22453e-07	4.1264e-08	0.931788		0.145488	0.0102787		C
Corticosterone *		5.05027	5.81089	4.96493	5.75038		4.74 (2.99-15.01)	5.79 (3.92-23.9)	0.98 (0.88-1.08)	1.02 (0.99-1.06)		0.414356	0.328963	5.114e-10	3.4829e-08	0.888941	0.664574		0.961487	7.5492e-06	3.8632e-07	2.95026e-05	1.57746e-06	0.9031		0.200153	0.0528721		C
Palmitoylcarnitine *#		4.98504	5.17155	4.9742	5.17488		1.37 (0.95-1.94)	1.73 (1.31-2.94)	0.99 (0.94-1.01)	0.99 (0.98-1.01)		0.94428	0.460739	0.000957867	0.00543628	0.894959	0.661639		0.999968	0.0951514	0.0512424	0.0869946	0.0462304	0.998924		0.144329	0.0896884		C
16-Hydroxyhexadecanoic acid *		5.38436	5.40777	5.36258	5.48362		1.04 (0.8-1.32)	1.7 (1.03-2.1)	0.99 (0.97-1.02)	1.01 (0.98-1.07)		0.526768	0.338004	0.0970384	0.227889	0.256496	0.533324		0.586026	0.980792	0.863656	0.383876	0.179728	0.983295		0.0623663	0.0293498		C
Hexanoylcarnitine *#		6.02585	6.13142	6.0036	6.19623		1.31 (0.83-2.08)	1.48 (1.01-2.01)	1.01 (0.98-1.05)	1.00 (0.96-1.01)		0.738109	0.40202	0.0243714	0.0922117	0.495201	0.540147		0.884897	0.661128	0.464358	0.265959	0.139024	0.994494		0.0874795	0.065343		C
Hexadecanedioic acid *#		4.23864	4.27233	4.13065	4.15375		1.11 (0.35-1.58)	0.93 (0.74-1.63)	1.01 (0.96-1.04)	1.02 (1.00-1.07)		0.209805	0.265607	0.750472	0.681477	0.952663	0.660281		0.778126	0.99358	0.652868	0.911245	0.99752	0.825195		0.0823303	0.0810997		C
Histamine *#		4.96894	5.01594	4.92274	4.9426		1.03 (0.41-1.47)	0.83 (0.5-1.32)	1.00 (0.97-1.04)	1.01 (0.98-1.05)		0.457697	0.319984	0.677009	0.658679	0.865577	0.65446		0.913272	0.976881	0.828654	0.995735	0.997823	0.976403		0.0685873	0.0976762		C
Methylimidazoleacetic acid		4.43518	4.52226	4.41193	4.45769		0.95 (0.69-1.28)	1.21 (0.77-1.66)	0.97 (0.93-1.11)	0.99 (0.97-1.06)		0.495188	0.33616	0.304448	0.42315	0.747505	0.606542		0.888507	0.782787	0.593295	0.994827	0.952865	0.993895		0.0452377	0.0164802		C
Prolylleucine/Leucylproline		4.94494	5.00197	4.87181	4.92416		1.31 (0.61-3.65)	0.99 (0.6-1.54)	0.98 (0.90-1.07)	1.00 (0.98-1.06)		0.357064	0.304095	0.503176	0.571145	0.977041	0.663357		0.902651	0.961672	0.647969	0.997986	0.964754	0.918824		0.0359538	-0.0445067		D	0.197804	0.669219	0.558792
Creatine		7.07175	7.05802	7.06412	6.99883		1 (0.72-1.3)	0.92 (0.75-1.17)	1.00 (0.99-1.02)	1.01 (0.99-1.04)		0.273177	0.272252	0.196642	0.343392	0.395919	0.506598		0.507823	0.98894	0.998813	0.353286	0.400721	0.997907		-0.0338103	-0.0401723		D
Methylthioadenosine *		4.3003	4.35913	4.26519	4.28301		1.16 (0.69-1.73)	1.14 (0.7-1.32)	0.98 (0.95-1.01)	1.12 (0.88-1.23)		0.168704	0.282222	0.339181	0.427775	0.607229	0.561152		0.528493	0.736223	0.324891	0.990307	0.987553	0.922708		0.0934498	-0.0226312		D
Fructose 6-phosphate		4.20935	4.11816	4.01754	4.0387		0.66 (0.38-1.27)	0.87 (0.66-1.46)	0.94 (0.86-0.98)	1.18 (0.96-1.30)		0.112917	0.251864	0.676679	0.6679	0.504496	0.524491		0.904918	0.874228	0.815192	0.501785	0.997706	0.379515		-0.00722881	-0.0662063		D
Serotonin		5.03292	4.80829	4.50423	4.53017		0.33 (0.02-1.73)	2.05 (0.09-31)	0.77 (0.68-0.99)	1.17 (1.04-1.28)		0.141093	0.287345	0.712634	0.674081	0.642483	0.585598		0.881042	0.937891	0.840889	0.573242	0.999871	0.512087		0.00245632	-0.0679678		D
12-HETE		5.16882	4.92428	4.87665	4.92857		0.44 (0.05-11.64)	0.78 (0.15-4.47)	0.88 (0.72-1.02)	1.12 (0.95-1.18)		0.599628	0.364768	0.725089	0.676466	0.58884	0.551823		0.999999	0.92497	0.99924	0.928478	0.999017	0.872283		-0.0321919	-0.0194509		D
Eicosapentaenoic acid		5.0892	4.88814	4.79568	4.79258		0.49 (0.05-9.02)	0.81 (0.05-5.37)	0.87 (0.73-1.10)	1.03 (0.99-1.04)		0.437847	0.325542	0.682898	0.655051	0.692001	0.597966		0.992689	0.94346	0.992845	0.842527	1	0.837129		-0.0328357	-0.0171732		D
Hypoxanthine *#		4.69094	4.20911	4.29987	4.2		0.22 (0.03-3.77)	1 (0.02-2.48)	0.88 (0.75-1.07)	1.02 (0.98-1.04)		0.441329	0.323004	0.26551	0.384735	0.462202	0.549167		0.999994	0.574603	0.993902	0.559572	0.991923	0.707466		-0.0565981	-0.0804112		D
Adenosine *#		4.95327	4.70491	4.80527	4.70537		0.65 (0.17-1.2)	0.99 (0.33-1.5)	0.96 (0.87-1.07)	1.02 (0.94-1.15)		0.576556	0.355347	0.192338	0.344715	0.574165	0.545756		1	0.565244	0.943504	0.566752	0.944223	0.854833		-0.0690456	-0.0853527		D
Guanosine monophosphate #		4.2455	4.13476	4.05887	4.03049		0.74 (0.19-1.18)	1.09 (0.46-1.4)	0.95 (0.89-1.00)	1.05 (0.95-1.12)		0.169953	0.274509	0.506797	0.556699	0.693667	0.591721		0.890826	0.882064	0.950338	0.491646	0.997136	0.588218		-0.0300041	-0.0832573		D
Adenosine monophosphate #		4.20777	4.21167	4.20805	4.19203		0.96 (0.73-1.03)	0.99 (0.93-1.08)	1.00 (0.99-1.00)	1.00 (0.98-1.02)		0.69086	0.385244	0.803242	0.683808	0.682358	0.613537		0.938073	0.999496	0.999524	0.969337	0.962233	1		-0.024649	-0.0607598		D
Oleamide		8.1315	8.11033	8.09118	8.03877		1.06 (0.81-1.45)	0.87 (0.63-1.28)	0.99 (0.98-1.01)	0.99 (0.97-1.03)		0.235894	0.263083	0.432791	0.508192	0.738127	0.606326		0.694439	0.989009	0.990344	0.521898	0.842882	0.926931		0.0249538	-0.00970963		E	0.181055	0.798408	0.419415
Hexadecanamide		7.06776	7.07316	7.03386	6.97132		1.05 (0.68-1.65)	0.77 (0.54-1.3)	1.00 (0.97-1.01)	0.98 (0.96-1.00)		0.1669	0.289546	0.555757	0.591402	0.48409	0.55534		0.446165	0.99983	0.932537	0.518823	0.779063	0.958944		0.0268561	-0.0176051		E
Nicotinamide 1-oxide		5.36933	5.45442	5.40763	5.37158		1.58 (0.74-2.4)	0.8 (0.38-1.74)	1.01 (0.94-1.08)	1.02 (0.99-1.04)		0.797217	0.429222	0.77731	0.687513	0.486095	0.539052		0.902562	0.903475	0.978567	0.999998	0.989935	0.989059		0.0306693	-0.0178364		E
Niacinamide		5.58183	5.65114	5.69179	5.63886		1.18 (0.44-1.63)	0.63 (0.41-1.04)	1.04 (0.97-1.07)	1.00 (0.99-1.02)		0.41984	0.327761	0.891848	0.682462	0.314108	0.53589		0.998872	0.854765	0.959631	0.912418	0.916673	0.571477		0.00763912	-0.00483586		E
4-Guanidinobutyric acid *		4.64195	4.61244	4.7165	4.51481		0.97 (0.6-1.65)	0.59 (0.44-1.31)	1.03 (0.97-1.05)	0.99 (0.97-1.00)		0.853636	0.444279	0.0717139	0.195362	0.174997	0.506247		0.682607	0.987671	0.618882	0.502684	0.104674	0.831751		-0.0930625	0.015129		E
Indoxyl sulfate		6.86064	6.80472	6.8106	6.75124		1.22 (0.66-2.29)	0.69 (0.39-1.58)	1.01 (0.97-1.02)	0.99 (0.97-1.00)		0.403736	0.326058	0.54259	0.586556	0.860119	0.657809		0.890111	0.990667	0.998359	0.738113	0.935475	0.963227		0.0212361	-0.00022914		E
Phenylacetylglycine *		4.92834	5.06571	4.89625	5.01011		1.31 (0.61-3.1)	0.76 (0.38-3.86)	0.99 (0.93-1.03)	1.00 (0.96-1.03)		0.671074	0.378719	0.228437	0.361806	0.909248	0.664816		0.980177	0.79224	0.627911	0.945866	0.84927	0.996104		0.0911274	-0.0226113		E
2-Aminooctanoic acid		5.37827	5.46829	5.36635	5.37519		1.32 (0.94-1.65)	0.91 (0.64-1.47)	1.00 (0.96-1.04)	0.99 (0.98-1.02)		0.197462	0.272038	0.224307	0.363724	0.316577	0.526599		0.363373	0.419123	0.265325	0.999945	0.998473	0.996629		0.0549488	-0.000848369		E
Tryptophan *		7.30117	7.36643	7.28646	7.29077		1.1 (0.88-1.65)	0.99 (0.73-1.54)	1.00 (0.98-1.02)	0.99 (0.97-1.00)		0.216057	0.259495	0.338527	0.435006	0.400975	0.503387		0.44991	0.597801	0.379151	0.997114	0.999754	0.991374		0.113524	0.0116835		E
Indole *		6.09437	6.1426	6.06985	6.07577		1.13 (0.96-1.52)	0.98 (0.7-1.23)	0.99 (0.98-1.02)	0.98 (0.93-1.04)		0.170079	0.265555	0.411523	0.491697	0.520365	0.532666		0.474728	0.739149	0.37837	0.979011	0.99915	0.95083		0.1058	0.0144643		E
Indoleacetic acid *		4.75216	4.63688	4.5833	4.66006		0.71 (0.25-1.33)	1.02 (0.38-1.88)	0.96 (0.88-1.01)	1.02 (0.99-1.10)		0.403534	0.331612	0.824269	0.693046	0.272745	0.53375		0.997473	0.793317	0.968536	0.881609	0.91505	0.518583		0.0576625	0.00408111		E
3-Indolepropionic acid		5.5677	5.43911	5.61927	5.50209		0.7 (0.33-1.14)	0.72 (0.57-1.4)	1.01 (0.98-1.07)	1.00 (0.98-1.01)		0.296922	0.278162	0.0297551	0.101323	0.916551	0.662871		0.841242	0.372445	0.0921218	0.837067	0.404704	0.90651		-0.05906	-0.00430842		E
C18:2 fatty acid		5.14597	5.07543	5.10338	5.08115		0.8 (0.61-1.06)	0.99 (0.84-1.22)	0.99 (0.97-1.01)	1.00 (0.98-1.01)		0.423676	0.325334	0.0497659	0.154059	0.296262	0.532763		0.997943	0.164213	0.807884	0.223886	0.891903	0.557458		-0.0326881	-0.0194136		E
Sphingosine 1-phosphate		6.24009	6.17213	6.17997	6.14447		0.86 (0.74-0.97)	0.9 (0.74-1)	0.99 (0.99-1.01)	1.00 (0.98-1.01)		0.0731358	0.244696	0.00525992	0.0275558	0.690007	0.612143		0.734311	0.110372	0.8469	0.00886052	0.249447	0.394994		-0.0652924	-0.0499918		E
Pantothenic acid		6.20158	6.12762	6.13737	6.0052		0.78 (0.54-1.03)	0.79 (0.72-0.88)	0.82 (0.67-0.97)	0.83 (0.61-0.98)		0.00149007	0.0697963	0.000550491	0.00340828	0.286534	0.544714		0.0143082	0.250129	0.993402	0.000102421	0.00583835	0.347673		-0.0523127	0.0161725		F	0.220736	7.97e-06	0.000353054
Methionine *		6.42605	6.38788	6.47651	6.33398		0.9 (0.73-1.07)	0.73 (0.68-0.9)	1.01 (1.00-1.04)	0.95 (0.92-1.01)		0.939119	0.463044	0.000312625	0.00212913	0.0260635	0.346836		0.335391	0.646926	0.0334376	0.0376649	0.000316539	0.39806		-0.102464	0.00981591		F
Ornithine *		5.37502	5.25954	5.50006	5.24006		0.75 (0.57-1.05)	0.51 (0.38-0.67)	1.03 (1.00-1.05)	0.99 (0.95-1.02)		0.223055	0.261203	0.000106113	0.00103241	0.0985805	0.40995		0.987872	0.260396	0.00135651	0.148663	0.000532782	0.182917		-0.119955	0.049296		F
Histidine *		5.54359	5.42335	5.64709	5.45829		0.67 (0.5-1)	0.67 (0.49-0.82)	1.02 (0.99-1.04)	0.97 (0.96-0.99)		0.0290714	0.226955	1.48053e-05	0.000201663	0.266167	0.536662		0.845427	0.047557	3.80927e-05	0.232914	0.000423694	0.0957179		-0.186319	-0.000544387		F
Phenylalanine *		7.16905	7.1368	7.19176	7.09347		0.94 (0.55-1.2)	0.88 (0.74-1.19)	1.00 (0.99-1.02)	0.94 (0.86-1.06)		0.726297	0.40024	0.0843642	0.2052	0.32733	0.518557		0.967246	0.949835	0.453876	0.737108	0.191053	0.78249		-0.0963111	-0.00536807		F
Tyrosine		5.78518	5.81229	5.92889	5.80713		1.19 (0.75-2.04)	0.78 (0.62-0.96)	1.02 (1.00-1.05)	0.97 (0.94-1.02)		0.0533604	0.192265	0.180069	0.331448	0.0387575	0.368399		0.999566	0.94852	0.0865139	0.971545	0.0686364	0.0297737		-0.0753432	0.028687		F
Proline *		6.51007	6.52755	6.70095	6.48299		1.25 (0.9-1.56)	0.6 (0.48-0.83)	1.03 (1.01-1.04)	0.98 (0.97-1.00)		0.0935823	0.219174	0.0240872	0.0964972	0.00900885	0.149854		0.877408	0.991851	0.0265828	0.971	0.00376397	0.016416		-0.141097	0.0162686		F
Arginine *		5.97833	5.98718	6.08496	5.90165		1.02 (0.86-1.4)	0.71 (0.53-0.86)	1.01 (1.00-1.03)	0.98 (0.96-0.99)		0.630866	0.369379	0.00654785	0.0318529	0.00298084	0.198335		0.243531	0.996411	0.0775389	0.366594	0.000667395	0.0570953		-0.135885	-0.0297504		F
Isoleucine/Leucine *		6.35689	6.27956	6.42476	6.2326		0.89 (0.69-1.04)	0.69 (0.54-0.8)	1.01 (1.00-1.02)	1.02 (0.98-1.06)		0.6039	0.362657	0.000108009	0.000919496	0.0414207	0.344499		0.65599	0.415306	0.00464933	0.0582406	0.000175478	0.276776		-0.13862	-0.016454		F
Pipecolic acid *		5.82525	5.75703	5.94795	5.72747		0.83 (0.67-1.02)	0.57 (0.48-0.78)	1.03 (1.00-1.04)	0.99 (0.95-1.09)		0.0759152	0.237062	2.6974e-06	6.12353e-05	0.00520779	0.173254		0.84168	0.269878	2.87315e-05	0.0570139	2.50386e-06	0.009206		-0.158323	0.0123607		F
Lysine *		6.01063	5.9471	6.11474	5.91726		0.78 (0.68-0.93)	0.59 (0.52-0.75)	1.02 (1.00-1.03)	0.99 (0.98-1.00)		0.121247	0.25815	3.51625e-06	5.98683e-05	0.00719487	0.159574		0.800977	0.258991	5.79296e-05	0.0451191	3.95158e-06	0.0177904		-0.159929	0.02337		F
Glycerophospho-N-palmitoyl ethanolamine *		6.7779	6.73811	6.83675	6.72265		0.96 (0.81-1.19)	0.77 (0.67-0.91)	1.01 (1.00-1.02)	0.98 (0.97-0.99)		0.244295	0.260068	0.000195669	0.00148067	0.0506201	0.30619		0.931509	0.451266	0.00233197	0.181972	0.000420042	0.127077		-0.124462	0.0232056		F
Threonine/Homoserine		5.07257	5.08068	5.16859	5.03323		1.02 (0.65-1.31)	0.76 (0.64-1.09)	1.02 (1.00-1.04)	1.00 (0.98-1.01)		0.479655	0.330404	0.070131	0.199011	0.0425169	0.314326		0.755393	0.998382	0.254879	0.85518	0.0321463	0.211584		-0.0857993	0.0116784		F
Testosterone		3.73165	3.60726	3.99328	3.69371		0.71 (0.3-1.14)	0.79 (0.26-1.35)	1.01 (0.88-1.22)	1.01 (0.99-1.03)		0.211111	0.260227	0.129953	0.268194	0.525287	0.521654		0.969229	0.922419	0.188098	0.99746	0.39378	0.537552		-0.0443243	0.0227828		F
